# Supplementary material for: Isolation, Structural Elucidation, Antioxidant and Hypoglycemic Activity of Polysaccharides of Brassica rapa L
Source: Molecules. 2022 May 7;27(9):3002. doi: 10.3390/molecules27093002 (PMC9104227; doi:10.3390/molecules27093002)
Supplement: Supplementary file 1 [file molecules-27-03002-s001.zip]

Archive with 2 entries (2 files):
- Date.xls
- Supplementary Materials.pdf
