# Supplementary material for: Isolation, Structural Elucidation, Antioxidant and Hypoglycemic Activity of Polysaccharides of Brassica rapa L
Source: Molecules. 2022 May 7;27(9):3002. doi: 10.3390/molecules27093002 (PMC9104227; doi:10.3390/molecules27093002)
Supplement: Supplementary file 1 [file molecules-27-03002-s001.zip › Date.xls]

## Sheet: Hydroxyl Radical Clearance
Vc Concentration / mg/mL	Experiment 1		Experiment 2		Experiment 3		Blank_value	AVER_Scavenging rate(%)	STDEV_Scavenging rate
	Absorption Value	Scavenging rate(%)	Absorption Value	Scavenging rate(%)	Absorption Value	Scavenging rate(%)
0	0.9334	/	0.9661	/	0.9007	/	0.0405	/	/
0.1	0.8401	14.3347	0.8542	15.7748	0.826	12.7901	0.0405	14.2998	1.49266
0.2	0.6193	37.9901	0.6035	41.7245	0.6351	33.9847	0.0405	37.8998	3.87068
0.3	0.3587	65.9096	0.3854	64.2998	0.332	67.6363	0.0405	65.9485	1.6686
0.4	0.1761	85.4725	0.1931	84.2045	0.1591	86.8325	0.0405	85.5032	1.31423
0.5	0.0924	94.504	0.0531	98.7579	0.1317	89.9412	0.0411	94.401	4.40927
0.6	0.0443	99.5929	0.0433	99.7102	0.0453	99.4671	0.0405	99.59	0.121572
0.7	0.0416	99.8822	0.0415	99.8965	0.0417	99.8668	0.0405	99.8818	0.0148634
0.8	0.0391	100.15	0.0386	100.197	0.0396	100.1	0.0405	100.149	0.0483823
BRP Concentration / mg/mL	Experiment 1		Experiment 2		Experiment 3		Blank_value	AVER_Scavenging rate(%)	STDEV_Scavenging rate
	Absorption Value	Scavenging rate(%)	Absorption Value	Scavenging rate(%)	Absorption Value	Scavenging rate(%)
0	1.0279	/	1.0197	/	1.0238	/	0.0405	/	/
0.1	0.9438	12.1218	0.915	14.2395	0.9294	13.1764	0.0405	13.1792	1.05884
0.2	0.8241	23.7669	0.8587	19.7607	0.8414	21.7718	0.0405	21.7665	2.0031
0.3	0.8727	19.0388	0.8991	15.7988	0.8859	17.4253	0.0405	17.421	1.62003
0.4	0.9619	10.3609	1.0085	5.07012	0.9852	7.72612	0.0405	7.71906	2.64541
0.5	0.9174	14.7485	0.9356	12.2781	0.9265	13.5183	0.0411	13.515	1.2352
0.6	0.9906	7.56883	0.949	10.9052	0.9698	9.23032	0.0405	9.23477	1.66817
0.7	0.9903	7.59802	0.9493	10.8757	0.9698	9.23032	0.0405	9.23469	1.63887
0.8	0.9515	11.3727	0.9493	10.8757	0.9504	11.1252	0.0405	11.1246	0.248478
BRP-1-1 Concentration / mg/mL	Experiment 1		Experiment 2		Experiment 3		Blank_value	AVER_Scavenging rate(%)	STDEV_Scavenging rate
	Absorption Value	Scavenging rate(%)	Absorption Value	Scavenging rate(%)	Absorption Value	Scavenging rate(%)
0	1.15098	/	1.14626	/	1.15071	/	0.0409	/	/
0.1	0.91889	24.3349	0.99567	17.325	1.00028	17.2441	0.048	19.6347	4.07071
0.2	0.8993	25.9501	0.90489	25.1575	0.91101	24.9151	0.047	25.3409	0.541327
0.3	0.88067	27.6208	0.86321	28.846	0.87283	28.2851	0.0476	28.2506	0.613316
0.4	0.80952	33.8373	0.80439	34.0124	0.80657	34.0781	0.048	33.9759	0.124489
0.5	0.78569	35.8729	0.79945	34.4084	0.79815	34.7751	0.0476	35.0188	0.762061
0.6	0.64959	47.8714	0.65891	46.8436	0.63792	48.8733	0.0496	47.8628	1.01486
0.7	0.67843	46.1563	0.66448	47.1516	0.67245	46.6634	0.0587	46.6571	0.497673
0.8	0.89182	28.0509	0.88405	28.4325	0.90301	27.0616	0.0637	27.8483	0.707552

## Sheet: ABTS Radical Clearance 
Vc Concentration / mg/mL	Experiment 1		Experiment 2		Experiment 3		AVER_Scavenging rate(%)	STDEV_Scavenging rate
	Absorption Value	Scavenging rate(%)	Absorption Value	Scavenging rate(%)	Absorption Value	Scavenging rate(%)
0	0.4471	/	0.4374	/	0.4568	/	/	/
0.1	0.0446	90.0246	0.0441	89.9177	0.0451	90.127	90.0231	0.104646
0.3	0.0467	89.5549	0.0468	89.3004	0.0466	89.7986	89.5513	0.249113
0.5	0.0322	92.798	0.0324	92.5926	0.032	92.9947	92.7951	0.201093
0.7	0.0353	92.1047	0.0346	92.0896	0.036	92.1191	92.1045	0.0147356
0.9	0.0436	90.2483	0.0441	89.9177	0.0431	90.5648	90.2436	0.323577
BRP Concentration / mg/mL	Experiment 1		Experiment 2		Experiment 3		AVER_Scavenging rate(%)	STDEV_Scavenging rate
	Absorption Value	Scavenging rate(%)	Absorption Value	Scavenging rate(%)	Absorption Value	Scavenging rate(%)
0	0.4262	/	0.4312	/	0.4212	/	/	/
0.1	0.395011	7.318	0.3961	8.14007	0.393921	6.47641	7.31149	0.831852
0.3	0.372831	12.522	0.3734	13.4045	0.372262	11.6186	12.515	0.892949
0.5	0.356491	16.356	0.3506	18.692	0.362381	13.9645	16.3375	2.36381
0.7	0.338914	20.48	0.3321	22.9824	0.345728	17.9182	20.4602	2.53214
0.9	0.317323	25.546	0.3142	27.1336	0.320446	23.9207	25.5334	1.60646
BRP-1-1 Concentration / mg/mL	Experiment 1		Experiment 2		Experiment 3		AVER_Scavenging rate(%)	STDEV_Scavenging rate
	Absorption Value	Scavenging rate(%)	Absorption Value	Scavenging rate(%)	Absorption Value	Scavenging rate(%)
0	0.4289	/	0.4244	/	0.4334	/	/	/
0.1	0.4037	5.8755	0.4117	2.99246	0.417	3.78403	4.21733	1.48956
0.3	0.4018	6.31849	0.4034	4.94816	0.4002	7.66036	6.309	1.35612
0.5	0.3934	8.27699	0.4002	5.70217	0.3968	8.44485	7.47467	1.53732
0.7	0.3758	12.3805	0.3619	14.7267	0.3446	20.4892	15.8654	4.17255
0.9	0.3438	19.8415	0.332	21.7719	0.3379	22.0351	21.2161	1.19777

## Sheet: DPPH Radical Clearance
Vc Concentration / mg/mL	Experiment 1		Experiment 2		Experiment 3		AVER_Scavenging rate(%)	STDEV_Scavenging rate
	Absorption Value	Scavenging rate(%)	Absorption Value	Scavenging rate(%)	Absorption Value	Scavenging rate(%)
0	0.467	/	0.463	/	0.471	/	/	/
0.1	0.1585	66.06	0.1585	65.7667	0.1585	66.3482	66.0583	0.290732
0.2	0.0795	82.9764	0.0795	82.8294	0.0795	83.121	82.9756	0.145825
0.4	0.0659	85.8887	0.0693	85.0324	0.0625	86.7304	85.8838	0.848992
0.6	0.0634	86.424	0.0659	85.7667	0.0609	87.0701	86.4203	0.65167
0.8	0.0636	86.3812	0.0651	85.9395	0.0621	86.8153	86.3787	0.437886
1	0.0557	88.0728	0.0634	86.3067	0.048	89.8089	88.0628	1.75113
1.5	0.0538	88.4797	0.0628	86.4363	0.0448	90.4883	88.4681	2.02604
2	0.0466	90.0214	0.0557	87.9698	0.0375	92.0382	90.0098	2.03425
BRP Concentration / mg/mL	Experiment 1		Experiment 2		Experiment 3		AVER_Scavenging rate(%)	STDEV_Scavenging rate
	Absorption Value	Scavenging rate(%)	Absorption Value	Scavenging rate(%)	Absorption Value	Scavenging rate(%)
0	0.59136	/	0.59543	/	0.59757	/	/	/
0.1	0.41972	29.0246	0.424	28.791	0.42829	28.3281	28.7145	0.35451
0.2	0.42265	28.5292	0.41649	30.0522	0.41803	30.045	29.5421	0.877274
0.4	0.34673	41.3674	0.34905	41.3785	0.35434	40.7032	41.1497	0.386719
0.6	0.47444	19.7714	0.43357	27.1837	0.44075	26.243	24.3993	4.03545
0.8	0.45919	22.3502	0.46387	22.095	0.46605	22.0091	22.1514	0.177393
1	0.51935	12.177	0.52698	11.4959	0.52964	11.3677	11.6802	0.434998
1.5	0.43671	26.1516	0.43745	26.5321	0.44154	26.1107	26.2648	0.23237
2	0.39659	32.9359	0.4008	32.6873	0.40356	32.4665	32.6966	0.234865
BRP-1-1 Concentration / mg/mL	Experiment 1		Experiment 2		Experiment 3		AVER_Scavenging rate(%)	STDEV_Scavenging rate
	Absorption Value	Scavenging rate(%)	Absorption Value	Scavenging rate(%)	Absorption Value	Scavenging rate(%)
0	0.6398	/	0.65645	/	0.62315	/	/	/
0.1	0.6049	5.45483	0.6039	8.00518	0.6059	2.76819	5.4094	2.61879
0.2	0.5785	9.58112	0.5541	15.5914	0.6029	3.24962	9.47406	6.17161
0.4	0.5543	13.3636	0.5393	17.846	0.5693	8.64158	13.2837	4.60272
0.6	0.5722	10.5658	0.5776	12.0116	0.5668	9.04277	10.54	1.48457
0.8	0.5616	12.2226	0.5722	12.8342	0.551	11.5783	12.2117	0.628027
1	0.53	17.1616	0.5415	17.5109	0.5185	16.7937	17.1554	0.358613
1.5	0.4632	27.6024	0.4613	29.7281	0.4651	25.3631	27.5645	2.18275
2	0.3817	40.3407	0.3815	41.8844	0.3819	38.7146	40.3132	1.58507

## Sheet: α-Glucosidase Inhibitory 
Acarbose Concentration / mg/mL	Experiment 1		Experiment 2		Experiment 3		AVER_Inhibition Rate(%)	STDEV_Inhibition Rate
	Absorption Value	Inhibition Rate(%)	Absorption Value	Inhibition Rate(%)	Absorption Value	Inhibition Rate(%)
0	0.3091	/	0.3053	/	0.30787	/	/	/
0.1	0.10132	67.221	0.10542	65.47	0.10683	65.3003	65.9971	1.06329
0.5	0.05956	80.7312	0.0658	78.4474	0.06738	78.1141	79.0976	1.4245
1	0.01133	96.3345	0.02171	92.889	0.01409	95.4234	94.8823	1.78537
BRP Concentration / mg/mL	Experiment 1		Experiment 2		Experiment 3		AVER_Inhibition Rate(%)	STDEV_Inhibition Rate
	Absorption Value	Inhibition Rate(%)	Absorption Value	Inhibition Rate(%)	Absorption Value	Inhibition Rate(%)
0	0.31856	/	0.321	/	0.32435	/	/	/
0.1	0.3193	-0.232295	0.32447	-1.081	0.32736	-0.92801	-0.747101	0.452349
0.5	0.54088	-69.7891	0.54459	-69.6542	0.54801	-68.9564	-69.4665	0.446934
1	0.88907	-179.09	0.89475	-178.738	0.90018	-177.534	-178.454	0.816382
BRP-1-1 Concentration / mg/mL	Experiment 1		Experiment 2		Experiment 3		AVER_Inhibition Rate(%)	STDEV_Inhibition Rate
	Absorption Value	Inhibition Rate(%)	Absorption Value	Inhibition Rate(%)	Absorption Value	Inhibition Rate(%)
0	0.307423	/	0.321	/	0.32435	/	/	/
0.1	0.18469	39.9232	0.18813	41.3925	0.19121	41.0483	40.788	0.76844
0.5	0.17416	43.3485	0.17943	44.1028	0.17379	46.419	44.6234	1.60009
1	0.20252	34.1234	0.20054	37.5265	0.20352	37.253	36.301	1.89076

## Sheet: Congo Red Test 
BRP-1-1 Concentration / mg/mL	λmax(nm)	λmax(nm)	λmax(nm)	AVER_λmax(nm)	STDEV_λmax
0	490	491	489	490	1
0.05	510	509	511	510	1
0.1	510	509	511	510	1
0.2	510	508	512	510	2
0.3	510	511	509	510	1
0.4	510	509	511	510	1
0.5	500	498	502	500	2
Congo Red Test Concentration / mg/mL	λmax(nm)	λmax(nm)	λmax(nm)	AVER_λmax(nm)	STDEV_λmax
0	498	498	498	498	0
0.05	493	495	491	493	2
0.1	486	484	488	486	2
0.2	487	488	486	487	1
0.3	485	485	485	485	0
0.4	484	482	486	484	2
0.5	483	483	483	483	0

## Sheet: α-amylase Inhibitory
Acarbose Concentration / mg/mL	Experiment 1		Experiment 2		Experiment 3		AVER_Inhibition Rate(%)	STDEV_Inhibition Rate
	Absorption Value	Inhibition Rate(%)	Absorption Value	Inhibition Rate(%)	Absorption Value	Inhibition Rate(%)
0	0.8308	/	0.82903	/	0.83598	/	/	/
0.1	0.38966	53.0982	0.39408	52.4649	0.39485	52.768	52.7771	0.316742
0.3	0.36672	55.8594	0.3755	54.7061	0.37796	54.7884	55.118	0.643426
0.5	0.31231	62.4085	0.32138	61.2342	0.32203	61.4787	61.7072	0.619581
BRP Concentration / mg/mL	Experiment 1		Experiment 2		Experiment 3		AVER_Inhibition Rate(%)	STDEV_Inhibition Rate
	Absorption Value	Inhibition Rate(%)	Absorption Value	Inhibition Rate(%)	Absorption Value	Inhibition Rate(%)
0	1.28135	/	1.28953	/	1.28744	/	/	/
0.1	1.15382	9.95278	1.1592	10.1068	1.16357	9.62142	9.89366	0.248024
0.3	0.97492	23.9146	0.797493	38.1563	0.98175	23.744	28.605	8.27213
0.5	1.11718	12.8123	1.12471	12.7814	1.13225	12.0542	12.5493	0.429065
BRP-1-1 Concentration / mg/mL	Experiment 1		Experiment 2		Experiment 3		AVER_Inhibition Rate(%)	STDEV_Inhibition Rate
	Absorption Value	Inhibition Rate(%)	Absorption Value	Inhibition Rate(%)	Absorption Value	Inhibition Rate(%)
0	1.24517	/	1.26043	/	1.25008	/	/	/
0.1	1.1808	5.16958	1.18666	5.85276	1.17923	5.66764	5.56333	0.353338
0.3	1.1711	5.94859	1.18355	6.09951	1.17242	6.2124	6.08683	0.132364
0.5	1.22043	1.98688	1.21442	3.65034	1.21191	3.0534	2.89687	0.842707

## Sheet: Single-factor Experiments
Extraction temperature/℃	Experiment 1		Experiment 2		Experiment 3		AVER_Extraction Yield(%)	STDEV_Extraction Yield
	Absorption Value	Extraction Yield(%)	Absorption Value	Extraction Yield(%)	Absorption Value	Extraction Yield(%)
70	1.656	12.5675	1.602	12.1556	1.629	12.3616	12.3616	0.20595
75	2.684	20.4088	2.612	19.8596	2.648	20.1342	20.1342	0.2746
80	2.253	17.1213	2.325	17.6705	2.289	17.3959	17.3959	0.2746
85	2.121	16.1144	2.132	16.1983	2.1265	16.1564	16.1564	0.0419527
90	2.152	16.3509	2.148	16.3204	2.15	16.3356	16.3356	0.0152555
Ratio of water to material/ mL/g	Experiment 1		Experiment 2		Experiment 3		AVER_Extraction Yield(%)	STDEV_Extraction Yield
	Absorption Value	Extraction Yield(%)	Absorption Value	Extraction Yield(%)	Absorption Value	Extraction Yield(%)
10	1.7775	13.4943	1.762	13.376	1.76975	13.4352	13.4352	0.0591152
15	1.8705	14.2037	1.8902	14.3539	1.88035	14.2788	14.2788	0.0751335
20	2.113	16.0534	2.118	16.0915	2.1155	16.0725	16.0725	0.0190694
25	2.152	16.3509	2.159	16.4043	2.1555	16.3776	16.3776	0.0266972
30	1.912	14.5202	1.892	14.3677	1.902	14.4439	14.4439	0.0762777
Microwave-ultrasound time/min	Experiment 1		Experiment 2		Experiment 3		AVER_Extraction Yield(%)	STDEV_Extraction Yield
	Absorption Value	Extraction Yield(%)	Absorption Value	Extraction Yield(%)	Absorption Value	Extraction Yield(%)
3	2.25	17.0984	2.21	16.7933	2.23	16.9458	16.9458	0.152555
5	2.319	17.6247	2.326	17.6781	2.3225	17.6514	17.6514	0.0266972
7	2.684	20.4088	2.598	19.7529	2.641	20.0809	20.0809	0.327994
9	2.876	21.8734	2.868	21.8124	2.872	21.8429	21.8429	0.0305111
11	2.33	17.7086	2.29	17.4035	2.31	17.5561	17.5561	0.152555
Ultrasound power/ W	Experiment 1		Experiment 2		Experiment 3		AVER_Extraction Yield(%)	STDEV_Extraction Yield
	Absorption Value	Extraction Yield(%)	Absorption Value	Extraction Yield(%)	Absorption Value	Extraction Yield(%)
250	2.56	19.463	2.58	19.6156	2.57	19.5393	19.5393	0.0762777
300	2.876	21.8734	2.868	21.8124	2.872	21.8429	21.8429	0.0305111
350	2.251	17.106	2.259	17.167	2.255	17.1365	17.1365	0.0305111
400	2.362	17.9527	2.389	18.1587	2.3755	18.0557	18.0557	0.102975
450	2.025	15.3822	2.018	15.3288	2.0215	15.3555	15.3555	0.0266972

## Sheet: Response Surface
No.	Factor				Experiment 1		Experiment 2		Experiment 3		AVER_Productivity(%)	STDEV_Productivity
	A:Ratio of water to material	B:Extraction Temperature	C:Microwave-ultrasound Time	D:Ultrasound power
	mL/g	℃	min	W	Absorption Value	Productivity(%)	Absorption Value	Productivity(%)	Absorption Value	Productivity(%)
1	20	70	9	300	2.2125	16.8124	2.22	16.8696	2.205	16.7551	16.8124	0.0572082
2	30	70	9	300	2.243	17.045	2.251	17.106	2.235	16.984	17.045	0.0610221
3	20	80	9	300	2.314	17.5866	2.32	17.6323	2.308	17.5408	17.5866	0.0457666
4	30	80	9	300	2.44	18.5477	2.446	18.5934	2.434	18.5019	18.5477	0.0457666
5	25	75	7	250	2.245	17.0603	2.25	17.0984	2.24	17.0221	17.0603	0.0381388
6	25	75	11	250	2.548	19.3715	2.55	19.3867	2.546	19.3562	19.3715	0.0152555
7	25	75	7	350	2.564	19.4935	2.489	18.9214	2.639	20.0656	19.4935	0.572082
8	25	75	11	350	2.472	18.7918	2.48	18.8528	2.464	18.7307	18.7918	0.0610221
9	20	75	9	250	2.51	19.0816	2.52	19.1579	2.5	19.0053	19.0816	0.0762777
10	30	75	9	250	2.3975	18.2235	2.3958	18.2105	2.3992	18.2365	18.2235	0.0129672
11	20	75	9	350	2.222	16.8848	2.229	16.9382	2.215	16.8314	16.8848	0.0533944
12	30	75	9	350	2.762	21.0038	2.756	20.958	2.768	21.0496	21.0038	0.0457666
13	25	70	7	300	2.228	16.9306	2.231	16.9535	2.225	16.9077	16.9306	0.0228833
14	25	80	7	300	2.134	16.2136	2.138	16.2441	2.13	16.1831	16.2136	0.0305111
15	25	70	11	300	1.961	14.894	1.972	14.9779	1.95	14.8101	14.894	0.0839054
16	25	80	11	300	2.638	20.058	2.641	20.0809	2.635	20.0351	20.058	0.0228833
17	20	75	7	300	2.4255	18.4371	2.425	18.4333	2.426	18.4409	18.4371	0.00381388
18	30	75	7	300	2.356	17.9069	2.348	17.8459	2.364	17.968	17.9069	0.0610221
19	20	75	11	300	2.756	20.958	2.762	21.0038	2.75	20.9123	20.958	0.0457666
20	30	75	11	300	2.45	18.624	2.452	18.6392	2.448	18.6087	18.624	0.0152555
21	25	70	9	250	1.961	14.894	1.902	14.4439	2.02	15.344	14.894	0.450038
22	25	80	9	250	2.156	16.3814	2.159	16.4043	2.153	16.3585	16.3814	0.0228833
23	25	70	9	350	1.942	14.749	1.896	14.3982	1.988	15.0999	14.749	0.350877
24	25	80	9	350	2.26	17.1747	2.312	17.5713	2.208	16.778	17.1747	0.396644
25	25	75	9	300	2.876	21.8734	2.868	21.8124	2.884	21.9344	21.8734	0.0610221
26	25	75	9	300	2.876	21.8734	2.868	21.8124	2.884	21.9344	21.8734	0.0610221
27	25	75	9	300	2.876	21.8734	2.868	21.8124	2.884	21.9344	21.8734	0.0610221
28	25	75	9	300	2.876	21.8734	2.868	21.8124	2.884	21.9344	21.8734	0.0610221
29	25	75	9	300	2.876	21.8734	2.868	21.8124	2.884	21.9344	21.8734	0.0610221
